# Supplementary material for: Investigation of the Neurotoxic Effects and Mechanisms of Michler’s Ketone as Investigated by Network Toxicology and Transcriptomics
Source: Biology (Basel). 2025 Dec 19;15(1):3. doi: 10.3390/biology15010003 (PMC12785016; doi:10.3390/biology15010003)
Supplement: Supplementary file 1 [file biology-15-00003-s001.zip]

Archive with 1 entries (1 files):
- biology-3998682-supplementary.pdf
